# Supplementary material for: The effects of performing integrated compared to isolated core exercises
Source: PLoS One. 2019 Feb 27;14(2):e0212216. doi: 10.1371/journal.pone.0212216 (PMC6392278; doi:10.1371/journal.pone.0212216)
Supplement: S1 File — (XLSX) [file pone.0212216.s001.xlsx]

## Sheet: Ark1
	MVC results				Lunge, stable surface							Lunge, normalized							Lunges, unstable surface							Unstable surface, normalized							Lunge, elastic bands								Lunges with recistance, normalized
	Erector	Oblique	Rectus		Erector	Peak ES	Oblique	Peak OE	Rectus	Peak RA		Erector	Peak	Oblique	Peak	Rectus	Peak		Erector	Peak ES	Oblique	Peak OE	Rectus	Peak RA		Erector	Peak	Oblique	Peak	Rectus	Peak		Erector	Peak Erector	Oblique	Peak OE	Rectus	Peak RA	Oblique kokon		Erector	Peak	Oblique	Peak	Rectus	Peak		Oblique kokon
Sub 1	194.419	255.101	90.7478		45.4782	73.536	37.108	27.2156	11.4489	5.25008		23.3919	37.8235	14.5464	10.6686	12.6161	5.78535		46.2281	79.2058	43.0202	32.3711	12.1282	3.84202		23.7775	40.7397	16.864	12.6896	13.3647	4.23373		51.3523	84.9009	40.5939	73.1821	9.33569	7.6645	28.9844		26.4132	43.6691	15.9129	28.6875	10.2875	8.44594		11.3619
Sub 2	218.758	117.432	67.2728		21.3118	31.2594	8.99541	5.3463	9.59249	5.25008		9.74216	14.2895	7.66011	4.55268	14.2591	7.80417		21.8038	32.1447	9.23556	5.90589	9.58877	4.81442		9.96706	14.6942	7.86461	5.02921	14.2536	7.15657		24.8612	31.3462	12.06	11.1539	14.4398	7.74619	10.8905		11.3647	14.3291	10.2698	9.49821	21.4646	11.5146		9.27389
Sub 3	90.7139	190.221	97.5047			19.4591	25.3163	56.3573	15.8297	36.6009				13.3089	29.6273	16.2348	37.5376			17.4144	27.1357	59.9118	18.1746	43.2812				14.2654	31.4959	18.6397	44.3888			86.7147	28.7062	48.4419	13.7356	32.0508	19.2551				15.091	25.4661	14.0871	32.8711		10.1225
Sub 4	156.217	30.4043	109.457		27.1621	9.79547	9.16664	12.2495	56.0856	108.061		17.3874	6.27042	30.1491	40.2886	51.2399	98.7248		29.6505	17.1389	38.5254	71.9788	41.7142	72.4799		18.9803	10.9712	126.71		38.1101	66.2177		32.5884	15.3747	29.897	42.7434	20.1048	63.2892	29.6136		20.861	9.84185	98.3313	140.583	18.3677	57.8211		97.3995
Sub 5	69.4434	16.3874	43.5472		20.3567	31.8331	5.87831	7.12427	10.2992	10.811		29.3141	45.8403	35.8709	43.4741	23.6506	24.8259		20.9051	33.9299	7.19526	10.5425	11.1484	9.99277		30.1038	48.8598	43.9073	64.3333	25.6007	22.947		27.4509	43.9057	13.7756	20.9551	11.9761	17.746	15.4064		39.5299	63.2252	84.0624	127.873	27.5014	40.7513		94.014
Sub 6	253.495	201.507	148.219		49.8902	31.8331	14.8194	18.8996	15.2396	6.5816		19.6809	12.5577	7.35426	9.37911	10.2818	4.44044		50.2482	68.7588	18.0089	21.8603	18.3968	10.3026		19.8222	27.1243	8.9371	10.8484	12.4119	6.95091		44.6321	42.743	25.65	23.7057	15.2481	5.04617	19.692		17.6067	16.8615	12.7291	11.7642	10.2876	3.40453		9.77238
Sub 7	90.4019	69.9996	109.336		9.97565		13.3406		12.3079			11.0348		19.0582		11.2569			10.6926		13.8457		11.2586			11.8279		19.7797		10.2972			15.1062		17.4649		12.0941		10.5798		16.71		24.9501		11.0614			15.1141
Sub 8	134.979	78.8894	125.465		35.1942		11.1197		8.40806			26.0738		14.0953		6.70153			32.9503		13.4524		10.6942			24.4114		17.0522		8.52367			38.9615		4.13892		13.2035		4.05725		28.8649		5.24649		10.5236			5.14296
Sub 9	126.825	111.661	78.2725		15.3054	16.3652	31.9324	61.0553	8.15772	9.07939		12.0681	12.9038	28.5976	54.679	10.4222	11.5997		15.3022	15.2573	12.217	22.6536	9.52998	17.8925		12.0656	12.0302	10.9411	20.2878	12.1754	22.8593		18.4615	25.6556	14.1174	26.0327	12.8479	35.6585	14.6434		14.5567	20.2291	12.6431	23.314	16.4144	45.5569		13.1142
Sub 10	197.431	161.295	329.631			23.7131	18.3035	29.8449	14.1041	26.8518			12.0108	11.3478	18.5033	4.27876	8.14601			35.1979	23.346	46.7309	19.2978	36.2992				14.4741	28.9723	5.85437	11.0121			50.314	27.8563	44.2727	20.6266	38.9229	25.4701				17.2704	27.4483	6.2575	11.808		15.791
Sub 11	133.856	50.2704	148.265		12.7677	23.9705	7.49532	13.996	8.07332	17.5197		9.53834	17.9076	14.91	27.8414	5.4452	11.8165		12.3676	39.738	7.48146	12.7516	8.83952	17.1788		9.23946	29.687	14.8824	25.3661	5.96198	11.5865		16.412		9.42736		8.12649		7.9361		12.2609		18.7533		5.48106			15.7868
Sub 12	273.339	418.094	244.481		30.4328	28.463	55.077	88.0308	28.377	55.2342		11.1337	10.4131	13.1733	21.0553	11.6071	22.5925		31.3443	18.4463	61.7762	87.7177	27.5541	56.4964		11.4672	6.74851	14.7757	20.9804	11.2705	23.1088		36.6029	73.4298	82.7334	117.451	66.1049	35.5356	36.3483		13.391	26.864	19.7882	28.092	27.0389	14.5352		8.6938
Sub 13	388	338	253		38	37.2	33	57	38	76		9.79381	9.58763	9.76331	16.8639	15.0198	30.0395		47	33.2	35	63.2	45	94.4		12.1134	8.5567	10.355	18.6982	17.7866	37.3123		65	85	25	41.8	37	12.6	39		16.7526	21.9072	7.39645	12.3669	14.6245	4.98024		11.5385
Sub 14	126	96	60		34	45.4	23	41.4	13	20.4		26.9841	36.0317	23.9583	43.125	21.6667	34		36	44	26	41.8	18	32.2		28.5714	34.9206	27.0833	43.5417	30	53.6667		40	58.2	27	43.4	13	17.4	22		31.746	46.1905	28.125	45.2083	21.6667	29		22.9167
Sub 15	393	552	233		33	43.8	38	47.4	56	112.4		8.39695	11.145	6.88406	8.58696	24.0343	48.2403		39	34	46	82	49	86		9.92366	8.6514	8.33333	14.8551	21.03	36.9099		60	106.2	58	148.4	23	165	37		15.2672	27.0229	10.5072	26.8841	9.87124	70.8155		6.7029
Sub 16	256	306	160		45	57	33	67	22	51		17.5781	22.2656	10.7843	21.8954	13.75	31.875		51	31.2	46	102.6	31	75.8		19.9219	12.1875	15.0327	33.5294	19.375	47.375		65	67	45	48.6	26	44.2	32		25.3906	26.1719	14.7059	15.8824	16.25	27.625		10.4575
Sub 17	254	141	65		23	27.4	37	54	19	39		9.05512	10.7874	26.2411	38.2979	29.2308	60		26	29.2	37	55.4	21	28.6		10.2362	11.4961	26.2411	39.2908	32.3077	44		37	53.4	69	105	18	53	37		14.5669	21.0236	48.9362	74.4681	27.6923	81.5385		26.2411
Sub 18	328	384	353		61	65.4	54	117.4	40	94.6		18.5976	19.939	14.0625	30.5729	11.3314	26.7989		71	66.4	55	109.2	47	109.4		21.6463	20.2439	14.3229	28.4375	13.3144	30.9915		75	84.2	63	100.8	40	46.8	38		22.8659	25.6707	16.4062	26.25	11.3314	13.2578		9.89583
Sub 19	363	320	274		48	63.25	22	39	21	44		13.2231	17.4242	6.875	12.1875	7.66423	16.0584		46	49.8	27	55.6	30	67.8		12.6722	13.719	8.4375	17.375	10.9489	24.7445		71	95.8	40	59.2	34	96.2	28		19.5592	26.3912	12.5	18.5	12.4088	35.1095		8.75
Sub 20	95	224	44		18	14.2	24	47	10	14.2		18.9474	14.9474	10.7143	20.9821	22.7273	32.2727		18	14.8	31	55.4	10	14.6		18.9474	15.5789	13.8393	24.7321	22.7273	33.1818		25	36	41	68.4	9	15.2	35		26.3158	37.8947	18.3036	30.5357	20.4545	34.5455		15.625
Mean	207.144	203.113	79.682		31.5486	35.771	25.1276	43.9066	20.8462	40.7133		16.219	18.3615	15.9677	25.1434	16.1709	28.4754		33.6385	36.6573	28.912	52.0902	22.4663	43.41		16.983	19.7631	21.705	25.9096	17.1977	29.3691		41.3572	61.1873	33.721	60.2082	20.8922	40.8271	24.5439		20.7791	28.4862	24.5964	39.5778	15.6536	30.7988		20.8857
Stdav	103.258	145.168	90.4265		14.3518	18.6473	14.6018	29.1995	15.1474	35.6385		6.78904	11.16	8.53341	14.2915	10.6856	23.2136		16.1596	18.9653	16.1748	30.9664	13.7271	33.6607		6.78277	12.7287	26.0915	14.1721	8.85882	17.6141		19.2222	26.7293	21.2774	37.7873	14.1157	39.7882	11.1904		7.64299	13.9182	24.6697	38.6924	6.80216	23.0415		26.0919
	0.388	0.338	0.253		0.038		0.033		0.038										0.047		0.035		0.045										0.065		0.025		0.037		0.039
0.088	0.126	0.096	0.06		0.034		0.023		0.013										0.036		0.026		0.018										0.04		0.027		0.013		0.022
0.345	0.393	0.552	0.233		0.033		0.038		0.056										0.039		0.046		0.049										0.06		0.058		0.023		0.037
0.283	0.256	0.306	0.16		0.045		0.033		0.022										0.051		0.046		0.031										0.065		0.045		0.026		0.032
	0.254	0.141	0.065		0.023		0.037		0.019										0.026		0.037		0.021										0.037		0.069		0.018		0.037
	0.328	0.384	0.353		0.061		0.054		0.04										0.071		0.055		0.047										0.075		0.063		0.04		0.038
0.315	0.363	0.32	0.274		0.048		0.022		0.021										0.046		0.027		0.03										0.071		0.04		0.034		0.028
0.194	0.095	0.224	0.044		0.018		0.024		0.01										0.018		0.031		0.01										0.025		0.041		0.009		0.035
[truncated: 21 more columns]
